# Supplementary material for: Is Adolescents’ Food Intake Associated with Exposure to the Food Intake of Their Mothers and Best Friends?
Source: Nutrients. 2020 Mar 17;12(3):786. doi: 10.3390/nu12030786 (PMC7146583; doi:10.3390/nu12030786)
Supplement: Supplementary file 1 [file nutrients-12-00786-s001.zip]

Archive with 1 entries (1 files):
- nutrients-732096-supplementary.xlsx
