# Supplementary material for: Is Adolescents’ Food Intake Associated with Exposure to the Food Intake of Their Mothers and Best Friends?
Source: Nutrients. 2020 Mar 17;12(3):786. doi: 10.3390/nu12030786 (PMC7146583; doi:10.3390/nu12030786)
Supplement: Supplementary file 1 [file nutrients-12-00786-s001.zip › nutrients-732096-supplementary.xlsx]

## Sheet: Supplementary Table 1
Supplementary Table 1. Descriptive Statistics (M and SD) and Pearson Correlation Coefficients Between the Main Study Variables
		M	SD	1	2	3	4	5	6	7	8	9	10	11	12	13	14	15	16	17	18	19	20	21	22	23	24	25	26	27	28
SSBs	1. Adolescents' intake obtained from home	2.82	2.35	-	0.426	0.13	0.148	0.088	0.059	0.304	0.212	-0.025	-0.008	-0.038	0.056	0.257	0.202	0.014	0.039	-0.017	0.104	-0.166	-0.022	-0.014	-0.033	0.006	0.009	0.052	-0.111	-0.023	-0.114
	2. Adolescents' intake obtained from outside the home	1.8	2.05	<.001	-	0.112	0.093	0.116	0.096	0.337	0.578	-0.017	-0.024	-0.008	0.019	0.26	0.505	0.086	0.088	0.051	0.165	-0.155	0.212	0.027	0.01	0.033	-0.072	0.111	-0.19	0.006	-0.151
	3. Mother's total intake	2.51	3.78	0.01	0.026	-	0.931	0.914	-0.047	0.109	0.11	0.117	0.063	0.15	-0.102	0.055	0.001	0.228	0.177	0.191	-0.024	-0.113	0.049	0.058	-0.001	0.088	-0.066	0.015	-0.055	-0.083	-0.022
	4. Mothers' intake in the presence of child	1.48	2.16	<.001	0.066	<.001	-	0.703	-0.055	0.102	0.077	0.097	0.05	0.125	-0.101	0.054	-0.018	0.203	0.189	0.138	-0.03	-0.104	0.066	0.003	-0.02	0.02	-0.097	0.023	-0.048	-0.073	-0.018
	5. Mothers' intake in the absence of child	1.03	1.94	0.079	0.021	<.001	<.001	-	-0.032	0.1	0.129	0.121	0.066	0.153	-0.088	0.048	0.022	0.219	0.135	0.219	-0.014	-0.105	0.022	0.11	0.021	0.148	-0.024	0.002	-0.054	-0.08	-0.021
	6. Best friends' total intake	4.88	3.9	0.25	0.063	0.488	0.417	0.641	-	0.004	0.021	0.029	0.002	0.051	0.458	0.142	0.119	0.074	0.002	0.118	0.364	-0.078	0.055	0.087	0.029	0.106	0.09	0.023	-0.208	0.122	-0.126
Sweet snacks	7. Adolescents' intake obtained from home	5.4	3.72	<.001	<.001	0.03	0.044	0.048	0.941	-	0.552	0.179	0.171	0.153	0.044	0.301	0.364	-0.032	0.003	-0.056	0.087	-0.07	0.073	-0.051	-0.052	-0.035	-0.05	0.007	-0.086	-0.193	-0.013
	8. Adolescents' intake obtained from outside the home	3.96	4.55	<.001	<.001	0.029	0.127	0.01	0.681	<.001	-	0.035	0.008	0.056	0.007	0.22	0.597	0.016	0.044	-0.019	0.062	-0.063	0.341	0.006	0.013	-0.001	-0.03	0.059	-0.147	-0.075	0.026
	9. Mother's total intake	5.09	4.47	0.614	0.73	0.02	0.054	0.016	0.674	<.001	0.484	-	0.904	0.903	-0.056	-0.081	-0.002	0.141	0.079	0.149	-0.03	-0.004	-0.006	0.035	0.01	0.044	0.126	0.031	0.003	-0.074	0
	10. Mothers' intake in the presence of child	2.94	2.48	0.875	0.639	0.214	0.319	0.189	0.979	0.001	0.878	<.001	-	0.634	-0.083	-0.072	-0.008	0.08	0.044	0.086	-0.032	0.012	-0.017	0	0.052	-0.041	0.086	0.04	0.025	-0.061	-0.008
	11. Mothers' intake in the absence of child	2.15	2.47	0.449	0.877	0.003	0.013	0.002	0.453	0.002	0.265	<.001	<.001	-	-0.011	-0.074	0.005	0.175	0.099	0.184	-0.02	-0.019	0.006	0.064	-0.033	0.122	0.139	0.016	-0.02	-0.072	0.009
	12. Best friends' total intake	9.18	7.68	0.275	0.72	0.134	0.138	0.195	<.001	0.394	0.899	0.413	0.222	0.87	-	0.06	0.095	0.029	0.009	0.038	0.465	-0.046	-0.046	-0.034	-0.011	-0.041	0.199	0.002	-0.157	0.045	-0.033
Savory snacks	13. Adolescents' intake obtained from home	1.18	0.94	<.001	<.001	0.271	0.282	0.343	0.006	<.001	<.001	0.106	0.15	0.139	0.242	-	0.317	0.137	0.159	0.061	0.153	-0.217	0.018	-0.071	-0.116	-0.014	-0.029	0.052	-0.202	0.034	-0.152
	14. Adolescents' intake obtained from outside the home	0.87	1.31	<.001	<.001	0.982	0.722	0.661	0.02	<.001	<.001	0.966	0.866	0.927	0.064	<.001	-	0.101	0.07	0.092	0.087	-0.21	0.201	0.015	-0.001	0.023	0.055	0.031	-0.121	-0.01	-0.159
	15. Mother's total intake	1.07	0.85	0.786	0.087	<.001	<.001	<.001	0.275	0.52	0.758	0.005	0.11	<.001	0.669	0.006	0.046	-	0.812	0.802	-0.032	-0.145	0.031	0.02	-0.095	0.105	0.097	0.007	-0.146	-0.001	-0.081
	16. Mothers' intake in the presence of child	0.84	0.53	0.444	0.081	<.001	<.001	0.007	0.975	0.946	0.385	0.115	0.381	0.048	0.9	0.001	0.163	<.001	-	0.301	-0.046	-0.113	0.074	-0.123	-0.15	-0.066	0.031	0.001	-0.098	0	-0.035
	17. Mothers' intake in the absence of child	0.23	0.52	0.735	0.315	<.001	0.006	<.001	0.082	0.263	0.701	0.003	0.087	<.001	0.575	0.224	0.067	<.001	<.001	-	-0.003	-0.121	-0.025	0.158	-0.002	0.239	0.124	0.01	-0.138	-0.003	-0.096
	18. Best friends' total intake	1.98	1.74	0.042	0.001	0.725	0.664	0.833	<.001	0.092	0.23	0.657	0.633	0.77	<.001	0.003	0.092	0.64	0.499	0.959	-	-0.004	0.03	-0.003	0.042	-0.037	-0.093	0.111	-0.175	0.128	-0.198
Fruit and vegetables	19. Adolescents' intake obtained from home	13.51	4.42	<.001	<.001	0.024	0.038	0.038	0.132	0.07	0.103	0.942	0.807	0.705	0.374	<.001	<.001	0.004	0.024	0.016	0.937	-	0.228	0.214	0.297	0.084	-0.001	0.003	0.164	-0.023	0.099
	20. Adolescents' intake obtained from outside the home	3.84	5.4	0.575	<.001	0.333	0.191	0.665	0.288	0.061	<.001	0.906	0.733	0.898	0.375	0.646	<.001	0.536	0.14	0.618	0.559	<.001	-	0.083	0.139	0.014	-0.022	-0.103	-0.094	0.027	0.052
	21. Mother's total intake	20.68	7.92	0.78	0.594	0.247	0.952	0.028	0.198	0.314	0.901	0.485	0.99	0.205	0.615	0.16	0.768	0.698	0.014	0.002	0.962	<.001	0.098	-	0.787	0.871	0.135	-0.022	0.044	0.072	-0.072
	22. Mothers' intake in the presence of child	12.74	4.21	0.508	0.85	0.991	0.693	0.676	0.672	0.305	0.798	0.836	0.302	0.509	0.87	0.021	0.988	0.059	0.003	0.972	0.54	<.001	0.006	<.001	-	0.383	0.051	-0.031	0.114	0.06	-0.027
	23. Mothers' intake in the absence of child	7.94	5.28	0.913	0.517	0.081	0.685	0.003	0.119	0.489	0.986	0.377	0.41	0.015	0.542	0.785	0.65	0.037	0.191	<.001	0.584	0.093	0.78	<.001	<.001	-	0.158	-0.009	-0.025	0.059	-0.086
	24. Best friends' total intake	16.98	7.57	0.857	0.161	0.327	0.153	0.723	0.081	0.33	0.565	0.063	0.207	0.04	<.001	0.58	0.285	0.153	0.646	0.066	0.07	0.981	0.673	0.046	0.452	0.019	-	-0.024	-0.008	-0.051	0.031
Covariates	25. Adolescents' age	12.86	0.65	0.177	0.004	0.773	0.643	0.962	0.655	0.858	0.13	0.539	0.427	0.753	0.962	0.176	0.43	0.892	0.985	0.839	0.031	0.932	0.007	0.658	0.542	0.86	0.638	-	-0.038	0.041	-0.09
	26. Adolescents' educational level	a		0.004	<.001	0.274	0.341	0.283	<.001	0.027	<.001	0.957	0.621	0.689	0.002	<.001	0.002	0.004	0.052	0.006	0.001	<.001	0.016	0.385	0.023	0.613	0.873	0.331	-	-0.162	0.056
	27. Adolescents' zBMI	-0.12	0.93	0.551	0.874	0.099	0.147	0.11	0.018	<.001	0.054	0.142	0.226	0.15	0.385	0.386	0.788	0.976	0.995	0.957	0.013	0.555	0.487	0.154	0.23	0.24	0.32	0.289	<.001	-	-0.05
	28. Adolescents' gender	b		0.003	<.001	0.67	0.715	0.67	0.014	0.742	0.504	0.994	0.871	0.861	0.519	<.001	<.001	0.108	0.484	0.056	<.001	0.01	0.181	0.153	0.592	0.087	0.549	0.02	0.146	0.195	-
	Notes. Correlation coefficients above diagonal, p-values below diagonal. Colors represent p-value thresholds: light green = p < .05; green = p < .01; dark green = p < .001.
	alower general secondary education = 1 (34%); higher general secondary education = 2 (8%); pre-university education = 3 (58%).
	bmales = 0 (47%); females = 1 (53%).

## Sheet: Supplementary Table 2
Supplementary Table 2. Standardized Regression Coefficients of Covariates as an Addition to Table 1 in the Main Paper (N = 667)
	SSBs			Sweet snacks			Savory snacks			Fruit and vegetables
	Home	Outside home		Home	Outside home		Home	Outside home		Home	Outside home
Age	0.04	.09*		0.01	0.06		0.03	0.01		0.03	-.10*
Education	-.09*	-.16***		-.11**	-.16***		-.16***	-.10*		.14***	-.10*
zBMI	-0.04	-0.03		-.20***	-.10*		-0.01	-0.04		0.01	0.01
Gendera	-.10*	-.13**		-0.02	0.04		-.12**	-.14**		.11**	0.06
Note. *p < .05. **p < .01. ***p < .001.
amales = 0; females = 1.

## Sheet: Supplementary Table 3
Supplementary Table 3. Standardized Regression Coefficients of Covariates as an Addition to Table 2 in the Main Paper (N = 667)
		SSBs			Sweet snacks			Savory snacks			Fruit and vegetables
		Home	Outside home		Home	Outside home		Home	Outside home		Home	Outside home
Age	M	0.04	.10**		0.01	0.06		0.03	0.01		0.03	-.10*
	BF	0.04	.09*		0.01	0.06		0.03	0.01		0.02	-.10*
Education	M	-.11**	-.17***		-.12**	-.16***		-.18***	-.10*		.10**	-.13**
	BF	-.10*	-.17***		-.11**	-.16**		-.18***	-.10*		.15***	-.11*
zBMI	M	-0.04	-0.02		-.20***	-.10*		-0.01	-0.04		-0.02	0.01
	BF	-0.05	-0.04		-.22***	-.11**		-0.01	-0.04		0.01	0.02
Gendera	M	-.10*	-.15**		-0.02	0.04		-.13**	-.15***		.11**	0.05
	BF	-.10**	-.13**		-0.02	0.04		-.12**	-.14***		.09*	0.05
Note. *p < .05. **p < .01. ***p < .001.
amales = 0; females = 1.
White rows represent coefficients of models testing exposure to mothers’ food intake (M), grey rows represent coefficients of models testing exposure to best friends’ food intake (BF).
